# Supplementary material for: On-Site Dual Detection of Airborne Acinetobacter baumannii and Its Carbapenem-Resistant Gene blaOXA-23 Using a One-Pot Visual LAMP-CRISPR/Cas12a-Based Platform
Source: Microorganisms. 2025 Apr 24;13(5):976. doi: 10.3390/microorganisms13050976 (PMC12114085; doi:10.3390/microorganisms13050976)
Supplement: Supplementary file 1 [file microorganisms-13-00976-s001.zip]

Archive with 1 entries (1 files):
- microorganisms-3544228-supplementary.pdf
